# Supplementary material for: The influence of gender stereotypical primes on the neural processing of words and faces
Source: Soc Cogn Affect Neurosci. 2025 Apr 16;20(1):nsaf031. doi: 10.1093/scan/nsaf031 (PMC12068222; doi:10.1093/scan/nsaf031)
Supplement: nsaf031_Supp [file nsaf031_supp.zip]

Archive with 1 entries (1 files):
- scan-24-166-File011.docx
